# Supplementary material for: Exploring proteins within the coccolith matrix
Source: Sci Rep. 2024 Dec 30;14:31821. doi: 10.1038/s41598-024-83052-9 (PMC11685980; doi:10.1038/s41598-024-83052-9)
Supplement: Supplementary file 3 — Supplementary Material 3 [file 41598_2024_83052_MOESM3_ESM.xlsx]

## Sheet: RCC1731 G. huxleyi
Identified coccolith proteins (≥2 peptides)
PEAKS de novo, database searching, PTM and Spider modules, with the following parameters: MS1 error tolerance, 15.0 ppm; MS2 error tolerance, 0.05 Da; precursor mass, monoisotopic; enzyme, trypsin; max missed cleavages, 1; digest mode, specific; peptide length range, 6-45; fixed modifications, beta-methylthiolation (+45.99); variable modifications, oxidation (M) (+15.99), max variable PTM per pep…
Protein Group	Protein ID	Accession	-10lgP	Coverage (%)	#Peptides	#Unique	PTM	Avg. Mass	CD search	Asp %	Glu %	% Acidity	InterProScan Family	InterProScan/PANTHER GO	Signal peptide	Localisation	Identified in the Control
36	60	EhG13810.1	186.39	21	4	4	Oxidation (M); Deamidation (NQ); Formylation	19602	None	3.8	3.3	7.1	None	None	Yes	PHOBIUS: NON_CYTOPLASMIC_DOMAIN
36	61	EhG21537.1	186.39	21	4	4	Oxidation (M); Deamidation (NQ); Formylation	19917	None	3.8	3.2	7	None	None	Yes	PHOBIUS: NON_CYTOPLASMIC_DOMAIN
39	28	EhG41650.1	292.53	20	10	10	Oxidation (M); Deamidation (NQ); Sulfation; 5-dimethylaminonaphthalene-1-sulfonyl; 3-sulfanylpropanoyl; Phosphorylation (HCDR)	84779	None	5.8	7.2	13	None	None	Yes	PHOBIUS: NON_CYTOPLASMIC_DOMAIN; PHOBIUS: CYTOPLASMIC_DOMAIN; PHOBIUS: TRANSMEMBRANE
40	395	Br12407.t1	167.17	22	4	4	Oxidation (M); Dihydroxy; Oxidation (HW); Mutation	19935	None	6.1	6.1	12.2	None	None	Yes	PHOBIUS: NON_CYTOPLASMIC_DOMAIN
40	398	Br20450.t1	167.17	18	4	4	Oxidation (M); Dihydroxy; Oxidation (HW); Mutation	24330	None	5.3	6.7	12	None	None	Yes	PHOBIUS: NON_CYTOPLASMIC_DOMAIN
40	397	EhG13787.1	167.17	22	4	4	Oxidation (M); Dihydroxy; Oxidation (HW); Mutation	20435	None	5.4	7	12.4	None	None	Yes	PHOBIUS: NON_CYTOPLASMIC_DOMAIN
40	399	EhG13787.3	167.17	15	4	4	Oxidation (M); Dihydroxy; Oxidation (HW); Mutation	30520	None	3.7	5.2	8.9	None	None	Yes	PHOBIUS: NON_CYTOPLASMIC_DOMAIN
40	396	EhG17242.1	167.17	22	4	4	Oxidation (M); Dihydroxy; Oxidation (HW); Mutation	20421	None	5.9	6.5	12.4	None	None	Yes	PHOBIUS: NON_CYTOPLASMIC_DOMAIN
40	392	EhG17242.6	167.17	30	4	4	Oxidation (M); Dihydroxy; Oxidation (HW); Mutation	14822	None	5.2	8.1	13.3	None	None	Yes	PHOBIUS: NON_CYTOPLASMIC_DOMAIN
40	391	EhG17242.7	167.17	30	4	4	Oxidation (M); Dihydroxy; Oxidation (HW); Mutation	14822	None	5.2	8.1	13.3	None	None	Yes	PHOBIUS: NON_CYTOPLASMIC_DOMAIN
43	58	EhG5157.1	181.82	20	3	3	Oxidation (M); Acetylation (N-term); Phosphorylation (STY); Sodium adduct	32385	Uncharacterized conserved protein YjbI, contains pentapeptide repeats [Function unknown]	4.1	4.1	8.2	Pentapeptide repeat containing protein TL17-like (IPR044195)	None	Yes	PHOBIUS: NON_CYTOPLASMIC_DOMAIN
49	943	EhG36519.1	159.16	16	3	3	Dihydroxy; Mutation	20435	None	3.6	8.2	11.8	None	None	No	No
49	945	EhG36519.4	159.16	13	3	3	Dihydroxy; Mutation	25247	None	2.1	8.4	10.5	None	None	No	No
49	944	EhG9088.1	159.16	16	3	3	Dihydroxy; Mutation	20948	None	4	8	12	None	None	Yes	PHOBIUS: NON_CYTOPLASMIC_DOMAIN
49	941	EhG9088.4	159.16	19	3	3	Dihydroxy; Mutation	17667	None	5.5	8.5	14	None	None	No	No
50	123	Br15253.t1	164.29	12	3	1	Acetylation (N-term); Phospho-propargylamine	45014	nucleotide-binding domain (NBD) of actin and similar proteins	5.7	6.4	12.1	None	None	Yes	PHOBIUS: NON_CYTOPLASMIC_DOMAIN
50	121	Br43262.t1	164.29	13	3	1	Acetylation (N-term); Phospho-propargylamine	41659	nucleotide-binding domain (NBD) of actin and similar proteins	6.1	6.9	13	Actin family (IPR004000)	None	No	No
50	117	EhG15336.3	164.29	14	3	1	Acetylation (N-term); Phospho-propargylamine	38984	ATPase-like domain of the ASKHA (Acetate and Sugar Kinases/Hsc70/Actin) superfamily	4	6.4	10.4	Actin family (IPR004000)	None	No	No
50	356	EhG20832.18	164.29	23	3	1	Acetylation (N-term); Phospho-propargylamine	24034	ATPase-like domain of the ASKHA (Acetate and Sugar Kinases/Hsc70/Actin) superfamily	4.2	8.4	12.6	Actin family (IPR004000)	None	No	No
50	119	EhG20832.37	164.29	14	3	1	Acetylation (N-term); Phospho-propargylamine	38820	nucleotide-binding domain (NBD) of actin and similar proteins	6.2	6.2	12.4	Actin family (IPR004000)	None	No	No
50	114	EhG217.31	164.29	18	3	1	Acetylation (N-term); Phospho-propargylamine	30881	ATPase-like domain of the ASKHA (Acetate and Sugar Kinases/Hsc70/Actin) superfamily	4.7	8	12.7	Actin family (IPR004000)	None	No	No
50	359	EhG217.46	164.29	16	3	1	Acetylation (N-term); Phospho-propargylamine	33628	ATPase-like domain of the ASKHA (Acetate and Sugar Kinases/Hsc70/Actin) superfamily	6.9	6.9	13.8	Actin family (IPR004000)	None	No	No
50	361	EhG217.48	164.29	14	3	1	Acetylation (N-term); Phospho-propargylamine	38652	ATPase-like domain of the ASKHA (Acetate and Sugar Kinases/Hsc70/Actin) superfamily	7.1	7.1	14.2	Actin family (IPR004000)	None	No	No
50	113	EhG26417.16	164.29	19	3	1	Acetylation (N-term); Phospho-propargylamine	29861	ATPase-like domain of the ASKHA (Acetate and Sugar Kinases/Hsc70/Actin) superfamily	5.2	7.5	12.7	Actin family (IPR004000)	None	No	No
50	115	EhG26417.7	164.29	15	3	1	Acetylation (N-term); Phospho-propargylamine	36481	ATPase-like domain of the ASKHA (Acetate and Sugar Kinases/Hsc70/Actin) superfamily	5.5	7.3	12.8	Actin family (IPR004000)	None	No	No
50	358	EhG30139.11	164.29	17	3	1	Acetylation (N-term); Phospho-propargylamine	33120	ATPase-like domain of the ASKHA (Acetate and Sugar Kinases/Hsc70/Actin) superfamily	6.4	7.4	13.8	Actin family (IPR004000)	None	No	No
50	362	EhG30140.10	164.29	14	3	1	Acetylation (N-term); Phospho-propargylamine	40464	nucleotide-binding domain (NBD) of actin and similar proteins	6.3	7.1	13.4	Actin family (IPR004000)	None	No	No
50	116	EhG30140.4	164.29	15	3	1	Acetylation (N-term); Phospho-propargylamine	37989	nucleotide-binding domain (NBD) of actin and similar proteins	5.8	7	12.8	Actin family (IPR004000)	None	No	No
50	103	Br16606.t1	164.29	6	4	2	Acetylation (N-term); Bis(hydroxphenylglyoxal) arginine; Phospho-propargylamine	120898	nucleotide-binding domain (NBD) of actin and similar proteins; Ankyrin repeat; cytochrome P450 (CYP) superfamily	5.1	6.3	11.4	Actin family (IPR004000)	oxidoreductase activity, acting on paired donors, with incorporation or reduction of molecular oxygen (GO:0016705); iron ion binding (GO:0005506); heme binding (GO:0020037); monooxygenase activity (GO:0004497); protein binding (GO:0005515)	No	PHOBIUS: NON_CYTOPLASMIC_DOMAIN; PHOBIUS: CYTOPLASMIC_DOMAIN; PHOBIUS: TRANSMEMBRANE
50	118	EhG217.18	164.29	19	4	2	Acetylation (N-term); Deamidation (NQ); Phospho-propargylamine	38805	nucleotide-binding domain (NBD) of actin and similar proteins	6.6	7.2	13.8	Actin family (IPR004000)	None	No	No
50	357	EhG30140.6	164.29	25	4	2	Beta-methylthiolation; Acetylation (N-term); Phospho-propargylamine; Oxidation or Hydroxylation	32791	ATPase-like domain of the ASKHA (Acetate and Sugar Kinases/Hsc70/Actin) superfamily	6.1	7.4	13.5	Actin family (IPR004000)	None	No	No
51	80	EhG26951.11	163.96	19	4	4	Oxidation (M); Methylation(KR); Amidation	32578	Cupredoxin superfamily	5.6	5.6	11.2	Blue (type 1) copper protein, plastocyanin-type (IPR001235); Plastocyanin (IPR002387)	electron transfer activity (GO:0009055); copper ion binding (GO:0005507)	Yes	PHOBIUS: NON_CYTOPLASMIC_DOMAIN
52	373	EhG26684.1	99.09	6	2	2		28642	Uncharacterized conserved protein YjbI, contains pentapeptide repeats [Function unknown]	5.3	3.8	9.1	Pentapeptide repeat and BTB/POZ domain-containing protein (IPR051082)	None	No	No
52	95	Br33080.t1	99.09	28	3	3		18007	Uncharacterized conserved protein YjbI, contains pentapeptide repeats [Function unknown]	7.2	2.4	9.6	None (Representative domain - Pentapeptide - PF00805)	None	No	No
52	96	EhG26900.2	99.09	8	3	3		62412	Uncharacterized conserved protein YjbI, contains pentapeptide repeats [Function unknown]; Pentapeptide repeats (9 copies)	6.2	2.1	8.3	Pentapeptide repeat and BTB/POZ domain-containing protein (IPR051082)	None	No	No
57	366	Br43828.t1	106.08	17	2	2	Acetylation (N-term)	11395	histone H4; Provisional	2.9	3.9	6.8	Histone H4 (IPR001951)	nucleosome assembly (GO:0006334); structural constituent of chromatin (GO:0030527); DNA binding (GO:0003677); protein heterodimerization activity (GO:0046982); nucleosome (GO:0000786)	No	No	Yes
57	367	Br53979.t1	106.08	17	2	2	Acetylation (N-term)	11395	histone H4; Provisional	2.9	3.9	6.8	Histone H4 (IPR001951)	nucleosome assembly (GO:0006334); structural constituent of chromatin (GO:0030527); DNA binding (GO:0003677); protein heterodimerization activity (GO:0046982); nucleosome (GO:0000786)	No	No	Yes
57	368	Br5414.t1	106.08	9	2	2	Acetylation (N-term)	21425	histone H4; Provisional	2.9	5.3	8.2	Histone H4 (IPR001951)	nucleosome assembly (GO:0006334); structural constituent of chromatin (GO:0030527); DNA binding (GO:0003677); protein heterodimerization activity (GO:0046982); nucleosome (GO:0000786)	No	No	Yes
57	365	EhG24270.1	106.08	17	2	2	Acetylation (N-term)	11395	histone H4; Provisional	2.9	3.9	6.8	Histone H4 (IPR001951)	nucleosome assembly (GO:0006334); structural constituent of chromatin (GO:0030527); DNA binding (GO:0003677); protein heterodimerization activity (GO:0046982); nucleosome (GO:0000786)	No	No	Yes
57	364	EhG24275.1	106.08	24	2	2	Acetylation (N-term)	8451	histone-fold domain found in histone H4 and similar proteins	2.7	5.3	8	Histone H4 (IPR001951)	nucleosome assembly (GO:0006334); structural constituent of chromatin (GO:0030527); DNA binding (GO:0003677); protein heterodimerization activity (GO:0046982); nucleosome (GO:0000786)	No	No	Yes
57	93	Br8053.t1	106.08	10	3	3	Acetylation (N-term)	32250	histone-fold domain found in histone H3 and similar proteins; histone-fold domain found in histone H4 and similar proteins; NAD(P)+-dependent aldehyde dehydrogenase superfamily	4.8	8.3	13.1	Histone H4 (IPR001951); Histone H3/CENP-A (IPR000164)	nucleosome assembly (GO:0006334); structural constituent of chromatin (GO:0030527); DNA binding (GO:0003677); protein heterodimerization activity (GO:0046982); nucleosome (GO:0000786)	Yes	PHOBIUS: NON_CYTOPLASMIC_DOMAIN	Yes
58	457	Br41261.t1	54.47	1	2	2		253000	Homeodomain; malignant brain tumor (MBT) repeat; Myb-like DNA-binding domain x2; Tudor domain superfamily;	4.8	12.7	17.5	None (some functional info available)	regulation of DNA-templated transcription (GO:0006355); DNA-binding transcription factor activity (GO:0003700); DNA binding (GO:0003677)	No	no
59	262	Br49785.t1	138.03	7	2	2		47213	Uncharacterized conserved protein YjbI, contains pentapeptide repeats [Function unknown]	5.1	3.7	8.8	Pentapeptide repeat and BTB/POZ domain-containing protein (IPR051082)	None	Yes	PHOBIUS: NON_CYTOPLASMIC_DOMAIN
59	348	EhG40669.2	138.03	6	2	2		50730	Uncharacterized conserved protein YjbI, contains pentapeptide repeats [Function unknown]; Pentapeptide repeats (9 copies)	4.6	3.8	8.4	Pentapeptide repeat and BTB/POZ domain-containing protein (IPR051082)	None	Yes	PHOBIUS: NON_CYTOPLASMIC_DOMAIN
62	379	Br54414.t1	74.26	8	2	2	Oxidation (M)	26187	14-3-3 protein	7.4	11.7	19.1	14-3-3 protein (IPR000308)	protein localization (GO:0034613); signal transduction (GO:0007165); cytoplasm (GO:0005737)	No	No
62	242	Br5738.t1	74.26	6	2	2	Oxidation (M)	30752	14-3-3 protein	6.5	9.7	16.2	14-3-3 protein (IPR000308)	protein localization (GO:0034613); signal transduction (GO:0007165); cytoplasm (GO:0005737)	No	No
62	381	EhG11695.1	74.26	8	2	2	Oxidation (M)	27003	14-3-3 protein	6.2	12.1	18.3	14-3-3 protein (IPR000308)	protein localization (GO:0034613); signal transduction (GO:0007165); cytoplasm (GO:0005737)	No	No
62	383	EhG11695.4	74.26	7	2	2	Oxidation (M)	28003	14-3-3 protein	6	10.4	16.4	14-3-3 protein (IPR000308)	protein localization (GO:0034613); signal transduction (GO:0007165); cytoplasm (GO:0005737)	No	No
62	374	EhG11695.6	74.26	13	2	2	Oxidation (M)	15998	14-3-3 protein	7.1	14.9	22	14-3-3 protein (IPR000308)	protein localization (GO:0034613); signal transduction (GO:0007165); cytoplasm (GO:0005737)	No	No
62	375	EhG23279.1	74.26	10	2	2	Oxidation (M)	20495	14-3-3 protein	8.3	12.7	21	14-3-3 protein (IPR000308)	protein localization (GO:0034613); signal transduction (GO:0007165); cytoplasm (GO:0005737)	No	No
62	382	EhG23279.2	74.26	8	2	2	Oxidation (M)	27057	14-3-3 protein	7.1	11.2	18.3	14-3-3 protein (IPR000308)	protein localization (GO:0034613); signal transduction (GO:0007165); cytoplasm (GO:0005737)	No	No
62	380	EhG35032.1	74.26	8	2	2	Oxidation (M)	26020	14-3-3 protein	6.9	10.8	17.7	14-3-3 protein (IPR000308)	protein localization (GO:0034613); signal transduction (GO:0007165); cytoplasm (GO:0005737)	No	No
62	377	EhG35032.4	74.26	8	2	2	Oxidation (M)	24435	14-3-3 protein	7.5	11.2	18.7	14-3-3 protein (IPR000308)	protein localization (GO:0034613); signal transduction (GO:0007165); cytoplasm (GO:0005737)	No	No
62	376	EhG39447.3	74.26	9	2	2	Oxidation (M)	22747	14-3-3 protein	7.9	12.8	20.7	14-3-3 protein (IPR000308)	protein localization (GO:0034613); signal transduction (GO:0007165); cytoplasm (GO:0005737)	No	No
62	143	EhUM8921	74.26	8	2	2	Oxidation (M)	27133	14-3-3 protein	6.3	11.3	17.6	14-3-3 protein (IPR000308)	protein localization (GO:0034613); signal transduction (GO:0007165); cytoplasm (GO:0005737)	No	No
62	378	EhUM9476	74.26	8	2	2	Oxidation (M)	26214	14-3-3 protein	6.1	10.8	16.9	14-3-3 protein (IPR000308)	protein localization (GO:0034613); signal transduction (GO:0007165); cytoplasm (GO:0005737)	No	No
64	370	Br15030.t1	108.19	5	2	2		71991	Uncharacterized conserved protein YjbI, contains pentapeptide repeats [Function unknown]	4.9	4.4	9.3	Pentapeptide repeat and BTB/POZ domain-containing protein (IPR051082)	None	No	No
79	340	Br16447.t1	50.36	1	2	2	Oxidation (M); Acetylation (N-term)	297530	Chromosome segregation ATPase Smc x5; Acyl transferase domain in polyketide synthase (PKS) enzymes	3.5	13.4	16.9	Centrosomal protein of 290kDa (IPR026201)	None	No	No
79	341	Br39451.t1	50.36	1	2	2	Oxidation (M); Acetylation (N-term)	299843	Chromosome segregation ATPase Smc x5; Acyl transferase domain in polyketide synthase (PKS) enzymes	3.4	13.4	16.8	Centrosomal protein of 290kDa (IPR026201)	None	No	No

## Sheet: RCC1314 G. oceanica
Identified coccolith proteins (≥2 peptides)
PEAKS de novo, database searching, PTM and Spider modules, with the following parameters: MS1 error tolerance, 15.0 ppm; MS2 error tolerance, 0.05 Da; precursor mass, monoisotopic; enzyme, trypsin; max missed cleavages, 1; digest mode, specific; peptide length range, 6-45; fixed modifications, beta-methylthiolation (+45.99); variable modifications, oxidation (M) (+15.99), max variable PTM per pep…
Protein Group	Protein ID	Accession	-10lgP	Coverage (%)	#Peptides	#Unique	PTM	Avg. Mass	CD Search	% Asp	% Glu	% acidity	InterProScan Family	InterProScan/PANTHER GO	Signal P	Localisation	Identified in the Control
11	55	CAE5925535.1	434.83	51	18	18	Beta-methylthiolation; Oxidation (M); Acetylation (N-term); Deamidation (NQ); Methylation(others); 14 more	35754	Uncharacterized conserved protein YjbI, contains pentapeptide repeats [Function unknown]	4.4	4.1	8.5	Pentapeptide repeat containing protein TL17-like (IPR044195)	None	Yes	PHOBIUS: NON_CYTOPLASMIC_DOMAIN; PHOBIUS: TRANSMEMBRANE; PHOBIUS: CYTOPLASMIC_DOMAIN
25	182	CAE5907365.1	329.78	58	19	19	Beta-methylthiolation; Ethyl amino; Alpha-amino adipic acid; Formylation; Carbamylation; 3 more	13895	PAN/APPLE-like domain	4.5	6.1	10.6	None	None	No	No
26	59	CAE5871020.1	360.56	12	13	13	Oxidation (M); Acetylation (N-term); Deamidation (NQ); Methylation(others); Dehydration; 8 more	103414	Peptidase S8 family domain in Subtilisin proteins	5.8	4.1	9.9	Peptidase S8, subtilisin-related (IPR015500); Subtilisin-like serine protease (IPR050131)	proteolysis (GO:0006508); serine-type endopeptidase activity (GO:0004252); serine-type peptidase activity (GO:0008236)	Yes	PHOBIUS: NON_CYTOPLASMIC_DOMAIN
26	61	CAE5871023.1	360.56	12	13	13	Oxidation (M); Acetylation (N-term); Deamidation (NQ); Methylation(others); Dehydration; 8 more	103842	Peptidase S8 family domain in Subtilisin proteins	5.8	4	9.8	Subtilisin-like serine protease (IPR050131)	proteolysis (GO:0006508); serine-type endopeptidase activity (GO:0004252); serine-type peptidase activity (GO:0008236)	Yes	PHOBIUS: NON_CYTOPLASMIC_DOMAIN
26	60	CAE5871025.1	360.56	12	13	13	Oxidation (M); Acetylation (N-term); Deamidation (NQ); Methylation(others); Dehydration; 8 more	103466	Peptidase S8 family domain in Subtilisin proteins	5.8	4	9.8	Peptidase S8, subtilisin-related (IPR015500); Subtilisin-like serine protease (IPR050131)	proteolysis (GO:0006508); serine-type endopeptidase activity (GO:0004252); serine-type peptidase activity (GO:0008236)	Yes	PHOBIUS: NON_CYTOPLASMIC_DOMAIN
30	24	CAE5878438.1	368.04	40	18	18	Beta-methylthiolation; Oxidation (M); Acetylation (N-term); Deamidation (NQ); Dehydration; 10 more	54687	Uncharacterized conserved protein YjbI, contains pentapeptide repeats [Function unknown]	6.5	2.6	9.1	Pentapeptide repeat and BTB/POZ domain-containing protein (IPR051082)	None	No	No
36	54	CAE5880018.1	295.31	33	9	9	Beta-methylthiolation; Deamidation (NQ); Dihydroxy; Phosphorylation (STY); Replacement of proton by lithium; Mutation	35357	Uncharacterized conserved protein YjbI, contains pentapeptide repeats [Function unknown]; PAN/APPLE-like domain	7.3	2.1	9.4	Pentapeptide repeat containing protein TL17-like (IPR044195)	None	Yes	PHOBIUS: NON_CYTOPLASMIC_DOMAIN
38	20	CAG0097667.1	342.73	21	12	12	Oxidation (M); Sodium adduct; Tryptophan oxidation to kynurenin; Deamidation (R); Mutation	73597	Glycosyltransferase family A (GT-A); Sulfotransferase family; CUB domain	5.7	5.4	11.1	Glycosyl transferase, family 8 (IPR002495); GNT1/Glycosyltransferase 8 (IPR050587)	glycosyltransferase activity (GO:0016757)	No	No
39	39	CAE5902546.1	269.9	36	12	12	Oxidation (M); Deamidation (NQ); Dehydration; Methylation(KR); Carbamylation; 3 more	40211	Uncharacterized conserved protein YjbI, contains pentapeptide repeats [Function unknown]; Pentapeptide repeats (8 copies)	8.9	4.1	13	Pentapeptide repeat and BTB/POZ domain-containing protein (IPR051082)	None	Yes	PHOBIUS: NON_CYTOPLASMIC_DOMAIN
42	64	CAE5893085.1	322.51	41	8	8	Beta-methylthiolation; Oxidation (M); Deamidation (NQ); Dihydroxy; Sulphone; Mutation	29865	Uncharacterized conserved protein YjbI, contains pentapeptide repeats [Function unknown]; Pentapeptide repeats (8 copies)	5.1	2.7	7.8	Pentapeptide repeat and BTB/POZ domain-containing protein (IPR051082)	None	No	No
43	91	CAE5873768.1	233.64	21	7	7	Beta-methylthiolation; Dihydroxy; Oxidation (HW); Tryptophan oxidation to kynurenin; Aminoethylcysteine; Mutation	37339	C1 Peptidase family (MEROPS database nomenclature), also referred to as the papain family	5.1	4.6	9.7	Peptidase C1A (IPR013128)	proteolysis (GO:0006508); proteolysis involved in protein catabolic process (GO:0051603); cysteine-type peptidase activity (GO:0008234); cysteine-type endopeptidase activity (GO:0004197); lysosome (GO:0005764); extracellular space (GO:0005615)	Yes	PHOBIUS: NON_CYTOPLASMIC_DOMAIN
46	40	CAE5892837.1	302.68	22	6	0	Oxidation (M); Deamidation (NQ); Carbamylation; Sulphone	35838	Uncharacterized conserved protein YjbI, contains pentapeptide repeats [Function unknown]	7.1	2.6	9.7	Pentapeptide repeat and BTB/POZ domain-containing protein (IPR051082)	None	No	No
47	27	CAE5881034.1	328.86	33	13	3	Oxidation (M); Sulfation; Carboxyl modification with ethanolamine; Mutation	47700	Uncharacterized conserved protein YjbI, contains pentapeptide repeats [Function unknown]	5.9	4.1	10	Pentapeptide repeat and BTB/POZ domain-containing protein (IPR051082)	None	No	No
48	23	CAE5881033.1	321.11	37	13	3	Oxidation (M); Carbamylation; Carboxyl modification with ethanolamine; Mutation	36667	Uncharacterized conserved protein YjbI, contains pentapeptide repeats [Function unknown]	6.2	3.4	9.6	Pentapeptide repeat and BTB/POZ domain-containing protein (IPR051082)	None	No	No
51	25	CAE5889580.1	345.5	34	12	12	Oxidation (M); Acetylation (N-term); Deamidation (NQ); Methylation(KR); Dimethylation(KR); 3 more	59212	Uncharacterized conserved protein YjbI, contains pentapeptide repeats [Function unknown]; Pentapeptide repeats (9 copies)	5.2	3	8.2	Pentapeptide repeat and BTB/POZ domain-containing protein (IPR051082)	None	Yes	No
52	26	CAE5866987.1	304.43	29	8	8	Oxidation (M); Deamidation (NQ); Dimethylation(KR); Acetylation (K); Sulphone	36170	Uncharacterized conserved protein YjbI, contains pentapeptide repeats [Function unknown]; Pentapeptide repeats (9 copies)	8	3	11	Pentapeptide repeat and BTB/POZ domain-containing protein (IPR051082)	None	No	No
53	53	CAE5892831.1	292.51	16	5	1	Oxidation (M); Deamidation (NQ); Carbamylation; Sulphone	40282	Uncharacterized conserved protein YjbI, contains pentapeptide repeats [Function unknown]	5.6	3.2	8.8	Pentapeptide repeat and BTB/POZ domain-containing protein (IPR051082)	None	No	No
54	30	CAE5922194.1	265.95	32	9	9	Pyro-glu from E	30952	protein disulfide isomerase, eukaryotic	6.2	6.6	12.8	None (Representative domain - THIOREDOXIN_2 - PS51352)	protein folding (GO:0006457); response to endoplasmic reticulum stress (GO:0034976); protein disulfide isomerase activity (GO:0003756); endoplasmic reticulum (GO:0005783)	Yes	PHOBIUS: NON_CYTOPLASMIC_DOMAIN
56	94	CAE5874286.1	244.2	14	5	2	Deamidation (NQ); Alpha-amino adipic acid	38925	Uncharacterized conserved protein YjbI, contains pentapeptide repeats [Function unknown]	4.4	3	7.4	Pentapeptide repeat and BTB/POZ domain-containing protein (IPR051082)	None	Yes	No
56	92	CAE5874289.1	244.2	15	5	2	Deamidation (NQ); Alpha-amino adipic acid	35657	Uncharacterized conserved protein YjbI, contains pentapeptide repeats [Function unknown]	5.3	3.2	8.5	Pentapeptide repeat and BTB/POZ domain-containing protein (IPR051082)	None	Yes	No
56	93	CAE5874290.1	244.2	14	5	2	Deamidation (NQ); Alpha-amino adipic acid	37919	Uncharacterized conserved protein YjbI, contains pentapeptide repeats [Function unknown]	5	3	8	Pentapeptide repeat and BTB/POZ domain-containing protein (IPR051082)	None	Yes	No
57	32	CAE5865553.1	265.42	17	10	10	Deamidation (NQ); Dihydroxy; Oxidation or Hydroxylation; Tryptophan oxidation to kynurenin	93686	None	6.4	6.3	12.7	None	None	Yes	PHOBIUS: NON_CYTOPLASMIC_DOMAIN
57	33	CAE5865554.1	265.42	17	10	10	Deamidation (NQ); Dihydroxy; Oxidation or Hydroxylation; Tryptophan oxidation to kynurenin	95148	None	6.1	6.1	12.2	None	None	Yes	PHOBIUS: NON_CYTOPLASMIC_DOMAIN
58	117	CAG0031960.1	281.77	17	7	6	Oxidation (M); Deamidation (NQ); Methylation(others); Dihydroxy; Tyrosine oxidation to 2-aminotyrosine; Mutation	69695	None	8.3	5.1	13.4	None	None	Yes	PHOBIUS: NON_CYTOPLASMIC_DOMAIN
59	89	CAG0078277.1	216.05	44	4	4	Oxidation (M); Acetylation (N-term); Deamidation (NQ); Carbamylation	20448	Cupredoxin superfamily	7.4	7.4	14.8	Blue (type 1) copper protein, plastocyanin-type (IPR001235); Plastocyanin (IPR002387)	electron transfer activity (GO:0009055); copper ion binding (GO:0005507)	No	No
60	34	CAE5914017.1	340.21	30	12	12	Beta-methylthiolation; Oxidation (M); Acetylation (N-term); Deamidation (NQ); Amidation; 2 more	69165	P-loop containing Nucleoside Triphosphate Hydrolases	5.8	6.7	12.5	None (Representative domain - pfam: PF02263 GBP)	GTP binding (GO:0005525); GTPase activity (GO:0003924)	Yes	PHOBIUS: NON_CYTOPLASMIC_DOMAIN
62	56	CAE5892832.1	256.12	18	5	1	Oxidation (M); Carbamylation; Sulphone	35950	Uncharacterized conserved protein YjbI, contains pentapeptide repeats [Function unknown]	7.1	2.7	9.8	Pentapeptide repeat and BTB/POZ domain-containing protein (IPR051082)	None	No	No
63	141	CAE5895571.1	177.48	23	3	3	Acetylation (N-term); Carbamylation; Pyro-glu from Q	13233	None	4.8	3.2	8	None	None	No	No
64	19	CAE5876682.1	277.95	26	9	9		55723	None	4.3	5.3	9.6	None (Homologous superfamily - IPR029068 Glyoxalase/Bleomycin resistance protein/Dihydroxybiphenyl dioxygenase)	None	No	No
65	139	CAG0083056.1	231.83	22	4	1	Oxidation (M); Carbamylation; Sulphone	23012	Uncharacterized conserved protein YjbI, contains pentapeptide repeats [Function unknown]	6.8	3.2	10	Pentapeptide repeat and BTB/POZ domain-containing protein (IPR051082)	None	No	No
68	137	CAE5892838.1	200.07	19	3	0	Oxidation (M); Deamidation (NQ); Carbamylation; Sulphone	20612	Uncharacterized conserved protein YjbI, contains pentapeptide repeats [Function unknown]	7.3	2.6	9.9	Pentapeptide repeat and BTB/POZ domain-containing protein (IPR051082)	None	No	No
69	368	CAE5905516.1	198.1	19	3	3	Oxidation (M); Deamidation (NQ)	32453	None	6.9	5.4	12.3	None	None	Yes	No
70	75	CAE5913180.1	277.73	23	7	7	Oxidation (M); Deamidation (NQ); Alpha-amino adipic acid; Phosphorylation (STY); Oxidation (HW); Mutation	46843	Uncharacterized conserved protein YjbI, contains pentapeptide repeats [Function unknown]	5.1	3.6	8.7	Pentapeptide repeat and BTB/POZ domain-containing protein (IPR051082)	None	No	No
70	74	CAE5913183.1	277.73	24	7	7	Oxidation (M); Deamidation (NQ); Alpha-amino adipic acid; Phosphorylation (STY); Oxidation (HW); Mutation	43614	Uncharacterized conserved protein YjbI, contains pentapeptide repeats [Function unknown]	5.5	3.8	9.3	Pentapeptide repeat and BTB/POZ domain-containing protein (IPR051082)	None	No	No
74	87	CAE5892830.1	247.88	18	4	0	Oxidation (M); Carbamylation; Sulphone	29548	Uncharacterized conserved protein YjbI, contains pentapeptide repeats [Function unknown]	6.9	2.2	9.1	Pentapeptide repeat and BTB/POZ domain-containing protein (IPR051082)	None	No	No
74	85	CAG0083055.1	247.88	22	4	0	Oxidation (M); Carbamylation; Sulphone	22948	Uncharacterized conserved protein YjbI, contains pentapeptide repeats [Function unknown]	6.8	2.7	9.5	Pentapeptide repeat and BTB/POZ domain-containing protein (IPR051082)	None	No	No
75	62	CAE5913122.1	216.62	23	5	5	Oxidation (M); Deamidation (NQ)	40266	None	5.9	4.4	10.3	None (Unintegrated - PTHR40855 - DIOX_N DOMAIN-CONTAINING PROTEIN)	None	No	No
75	57	CAG0083370.1	216.62	24	5	5	Oxidation (M); Deamidation (NQ)	38808	None	5.3	4.8	10.1	None (Unintegrated - PTHR40855 - DIOX_N DOMAIN-CONTAINING PROTEIN)	None	No	No
76	210	CAE5874287.1	189.5	14	6	3	Alpha-amino adipic acid; Mutation	35637	Uncharacterized conserved protein YjbI, contains pentapeptide repeats [Function unknown]	5.3	3.2	8.5	Pentapeptide repeat and BTB/POZ domain-containing protein (IPR051082)	None	Yes	PHOBIUS: NON_CYTOPLASMIC_DOMAIN
76	211	CAE5874291.1	189.5	13	6	3	Alpha-amino adipic acid; Mutation	37899	Uncharacterized conserved protein YjbI, contains pentapeptide repeats [Function unknown]	5	3	8	Pentapeptide repeat and BTB/POZ domain-containing protein (IPR051082)	None	Yes	PHOBIUS: NON_CYTOPLASMIC_DOMAIN
77	815	CAE5898346.1	175.21	21	3	3	Carbamylation; Mutation	16003	None	1.3	5.8	7.1	None	None	Yes	PHOBIUS: NON_CYTOPLASMIC_DOMAIN
78	121	CAE5884112.1	120.09	17	3	3	Carbamylation	19863	None	3.8	3.2	7	None	None	Yes	PHOBIUS: NON_CYTOPLASMIC_DOMAIN
79	145	CAE5890133.1	122.92	10	3	3	Dihydroxy; Tryptophan oxidation to kynurenin	30063	None	3.8	5.1	8.9	None (Unintegrated - q2cbj1_9rhob like domain - G3DSA:2.60.120.620)	None	Yes	PHOBIUS: NON_CYTOPLASMIC_DOMAIN
79	144	CAE5890134.1	122.92	13	3	3	Dihydroxy; Tryptophan oxidation to kynurenin	24452	None	4.3	5.1	9.4	None (Unintegrated - q2cbj1_9rhob like domain - G3DSA:2.60.120.620)	None	Yes	PHOBIUS: NON_CYTOPLASMIC_DOMAIN
79	146	CAE5890136.1	122.92	10	3	3	Dihydroxy; Tryptophan oxidation to kynurenin	32007	None	4.5	6.1	10.6	None (Unintegrated - q2cbj1_9rhob like domain - G3DSA:2.60.120.620)	None	Yes	PHOBIUS: NON_CYTOPLASMIC_DOMAIN
80	365	CAE5905628.1	224.64	16	3	3		21192	None	2.5	8.5	11	None	None	No	PHOBIUS: NON_CYTOPLASMIC_DOMAIN; PHOBIUS: TRANSMEMBRANE; PHOBIUS: CYTOPLASMIC_DOMAIN
83	142	CAE5893845.1	215.24	21	4	4	Carbamylation; Mutation	27908	Uncharacterized conserved protein YjbI, contains pentapeptide repeats [Function unknown]	2.8	1.4	4.2	Pentapeptide repeat and BTB/POZ domain-containing protein (IPR051082)	None	Yes	No
84	124	CAE5864746.1	232.18	23	3	3		22100	Ran GTPase-activating protein (RanGAP) involved in mRNA processing and transport	7.1	3.8	10.9	Ran GTPase-activating protein (IPR027038)	GTPase activator activity (GO:0005096); protein binding (GO:0005515)	Yes	PHOBIUS: NON_CYTOPLASMIC_DOMAIN
85	807	CAG0081443.1	189.25	8	2	2		20927	None	4.1	4.1	8.2	None	None	No	No
85	806	CAG0081446.1	189.25	10	2	2		16162	None	5.2	4.5	9.7	None	None	No	No
87	79	CAE5899632.1	197.24	25	4	4		34994	Uncharacterized conserved protein YjbI, contains pentapeptide repeats [Function unknown]; Pentapeptide repeats (9 copies)	7.6	4.1	11.7	Pentapeptide repeat and BTB/POZ domain-containing protein (IPR051082)	None	No	No
87	78	CAE5899635.1	197.24	25	4	4		34994	Uncharacterized conserved protein YjbI, contains pentapeptide repeats [Function unknown]; Pentapeptide repeats (9 copies)	7.6	4.1	11.7	Pentapeptide repeat and BTB/POZ domain-containing protein (IPR051082)	None	No	No
88	367	CAG0053052.1	189.61	30	3	3	Tryptophan oxidation to kynurenin	15032	None	2.8	4.9	7.7	None	None	No	No
89	385	CAE5898344.1	168.2	11	3	3		37130	Uncharacterized conserved protein YjbI, contains pentapeptide repeats [Function unknown]	4.7	2.8	7.5	Pentapeptide repeat and BTB/POZ domain-containing protein (IPR051082)	None	No	No
91	160	CAE5893081.1	134.45	11	5	2	Mutation	39802	Uncharacterized conserved protein YjbI, contains pentapeptide repeats [Function unknown]	3.3	2.8	6.1	Pentapeptide repeat and BTB/POZ domain-containing protein (IPR051082)	None	Yes	PHOBIUS: NON_CYTOPLASMIC_DOMAIN
92	84	CAE5915791.1	206.53	27	4	4	Oxidation (M)	22343	SAM (Sterile alpha motif ) x2	3.4	10.8	14.2	Sterile alpha and TIR motif-containing protein 1 (IPR039184)	response to axon injury (GO:0048678); negative regulation of MyD88-independent toll-like receptor signaling pathway (GO:0034128); protein binding (GO:0005515); signaling adaptor activity (GO:0035591); NAD+ nucleosidase activity (GO:0003953)	Yes	PHOBIUS: NON_CYTOPLASMIC_DOMAIN
92	83	CAE5915792.1	206.53	27	4	4	Oxidation (M)	22343	SAM (Sterile alpha motif ) x2	3.4	10.8	14.2	Sterile alpha and TIR motif-containing protein 1 (IPR039184)	response to axon injury (GO:0048678); negative regulation of MyD88-independent toll-like receptor signaling pathway (GO:0034128); protein binding (GO:0005515); signaling adaptor activity (GO:0035591); NAD+ nucleosidase activity (GO:0003953)	Yes	PHOBIUS: NON_CYTOPLASMIC_DOMAIN
93	81	CAE5915549.1	194.72	15	4	4	Oxidation (M)	47425	Peptidase C13 family; C-terminal prodomain of legumain	6.3	6.1	12.4	Peptidase C13, legumain (IPR001096)	proteolysis (GO:0006508); vacuolar protein processing (GO:0006624); proteolysis involved in protein catabolic process (GO:0051603); peptidase activity (GO:0008233); cysteine-type endopeptidase activity (GO:0004197)	Yes	PHOBIUS: NON_CYTOPLASMIC_DOMAIN
93	80	CAE5915551.1	194.72	15	4	4	Oxidation (M)	47425	Peptidase C13 family; C-terminal prodomain of legumain	6.3	6.1	12.4	Peptidase C13, legumain (IPR001096)	proteolysis (GO:0006508); vacuolar protein processing (GO:0006624); proteolysis involved in protein catabolic process (GO:0051603); peptidase activity (GO:0008233); cysteine-type endopeptidase activity (GO:0004197)	Yes	PHOBIUS: NON_CYTOPLASMIC_DOMAIN
93	66	CAE5915547.1	194.72	16	5	5	Beta-methylthiolation; Oxidation (M)	58324	Peptidase C13 family	5.1	5	10.1	Peptidase C13, legumain (IPR001096)	proteolysis (GO:0006508); vacuolar protein processing (GO:0006624); proteolysis involved in protein catabolic process (GO:0051603); peptidase activity (GO:0008233); cysteine-type endopeptidase activity (GO:0004197)	No	No
94	383	CAG0110225.1	125.83	28	2	2	Oxidation (M)	9898	Uncharacterized conserved protein YjbI, contains pentapeptide repeats [Function unknown]	3	4	7	None (Representative domain - Pentapeptide - PF00805)	None	No	No
95	73	CAE5869712.1	227.48	37	5	5	Oxidation (M); Mutation	24779	Cystatin-like domain	2.6	4.7	7.3	Proteinase inhibitor I25A, stefin (IPR001713)	endopeptidase inhibitor activity (GO:0004866); cysteine-type endopeptidase inhibitor activity (GO:0004869); cytosol (GO:0005829)	Yes	PHOBIUS: NON_CYTOPLASMIC_DOMAIN
95	72	CAE5869713.1	227.48	37	5	5	Oxidation (M); Mutation	24385	Cystatin-like domain	2.6	4.8	7.4	Proteinase inhibitor I25A, stefin (IPR001713)	endopeptidase inhibitor activity (GO:0004866); cysteine-type endopeptidase inhibitor activity (GO:0004869); cytosol (GO:0005829)	Yes	PHOBIUS: NON_CYTOPLASMIC_DOMAIN
96	165	CAG0031956.1	170.18	8	4	3	Oxidation (M); Mutation	69091	None	7.9	4.8	12.7	None	None	Yes	PHOBIUS: NON_CYTOPLASMIC_DOMAIN
98	149	CAE5890955.1	153.79	9	3	3	Carbamylation	38309	None	5.7	3.2	8.9	None	None	Yes	PHOBIUS: NON_CYTOPLASMIC_DOMAIN
98	148	CAG0099932.1	153.79	11	3	3	Carbamylation	29787	None	5.5	3.8	9.3	None	None	No	No
100	7836	CAE5909389.1	144.5	6	3	3	Mutation	90917	Fibronectin Type II domain	6.4	5.6	12	None (Representative domain - FN2_2 - PS51092)	None	No	No
101	126	CAE5884878.1	222.69	14	3	3		34022	Uncharacterized conserved protein YjbI, contains pentapeptide repeats [Function unknown]	7	4	11	Pentapeptide repeat and BTB/POZ domain-containing protein (IPR051082)	None	No	No
101	108	CAE5884880.1	222.69	17	3	3		28121	Uncharacterized conserved protein YjbI, contains pentapeptide repeats [Function unknown]; Pentapeptide repeats (8 copies)	5.8	4	9.8	Pentapeptide repeat and BTB/POZ domain-containing protein (IPR051082)	None	No	No
103	185	CAE5899498.1	168.6	12	4	4	Tryptophan oxidation to kynurenin; Mutation	37311	Uncharacterized conserved protein YjbI, contains pentapeptide repeats [Function unknown]	6.9	4	10.9	Pentapeptide repeat and BTB/POZ domain-containing protein (IPR051082)	None	Yes	PHOBIUS: NON_CYTOPLASMIC_DOMAIN
104	143	CAE5903546.1	132.67	6	3	3	Oxidation (M)	60281	V8-like Glu-specific endopeptidase	9.5	4.4	13.9	Glutamyl Endopeptidase (IPR050966)	proteolysis (GO:0006508); serine-type endopeptidase activity (GO:0004252)	No	No
105	103	CAE5867310.1	105.28	12	4	4	Acetylation (N-term)	40567	Uncharacterized conserved protein YjbI, contains pentapeptide repeats [Function unknown]; Pentapeptide repeats (8 copies); Pentapeptide repeats (9 copies)	8.2	2.6	10.8	Pentapeptide repeat and BTB/POZ domain-containing protein (IPR051082)	None	No	No
106	112	CAE5925071.1	102.68	15	3	3		23576	Tic22-like family	5.9	4.5	10.4	Tic22-like (IPR007378)	protein transport (GO:0015031)	Yes	PHOBIUS: NON_CYTOPLASMIC_DOMAIN
107	207	CAE5866012.1	166.04	9	2	2		37027	Methyltransferase domain	6.3	5.4	11.7	None (Homologous superfamily - SAM-dependent_MTases_sf - IPR029063)	None	Yes	PHOBIUS: NON_CYTOPLASMIC_DOMAIN
109	857	CAE5924153.1	142.33	16	2	2	Dimethylation(KR); Ethylation	17511	ubiquitin-like (Ubl) domain found in ubiquitin x2	7.7	6.4	14.1	Ubiquitin and ubiquitin-like (IPR050158)	protein ubiquitination (GO:0016567); modification-dependent protein catabolic process (GO:0019941); protein binding (GO:0005515); protein tag activity (GO:0031386); ubiquitin protein ligase binding (GO:0031625); cytoplasm (GO:0005737); nucleus (GO:0005634)	No	No
110	387	CAE5883093.1	101.08	6	2	2		31783	None	16.5	5.1	21.6	None (Representative domain - PROKAR_LIPOPROTEIN - PS51257)	None	Yes	PHOBIUS: NON_CYTOPLASMIC_DOMAIN
110	388	CAE5883094.1	101.08	6	2	2		31762	None	16	5.3	21.3	None (Representative domain - PROKAR_LIPOPROTEIN - PS51257)	None	Yes	PHOBIUS: NON_CYTOPLASMIC_DOMAIN
111	104	CAE5899330.1	160.72	16	4	4	Oxidation (M); Acetylation (N-term)	28006	cyclophilin: cyclophilin-type peptidylprolyl cis- trans isomerases	5.3	3.4	8.7	None (Representative domain - CSA_PPIASE_2 - PS50072)	protein peptidyl-prolyl isomerization (GO:0000413); peptidyl-prolyl cis-trans isomerase activity (GO:0003755); intracellular membrane-bounded organelle (GO:0043231)	Yes	PHOBIUS: NON_CYTOPLASMIC_DOMAIN; PHOBIUS: TRANSMEMBRANE; PHOBIUS: CYTOPLASMIC_DOMAIN
112	188	CAE5918528.1	83.19	8	2	2	Oxidation (M)	26048	14-3-3 protein	6.9	10.8	17.7	14-3-3 protein (IPR000308)	protein localization (GO:0034613); signal transduction (GO:0007165); cytoplasm (GO:0005737)	No	No
112	401	CAE5918529.1	83.19	8	2	2	Oxidation (M)	26264	14-3-3 protein	3	11.6	14.6	14-3-3 protein (IPR000308)	protein localization (GO:0034613); signal transduction (GO:0007165); cytoplasm (GO:0005737)	No	No
113	408	CAE5893080.1	112.79	13	4	1	Mutation	27767	Uncharacterized conserved protein YjbI, contains pentapeptide repeats [Function unknown]	5.2	1.9	7.1	Pentapeptide repeat and BTB/POZ domain-containing protein (IPR051082)	None	No	No
113	409	CAE5893083.1	112.79	13	4	1	Mutation	29779	Uncharacterized conserved protein YjbI, contains pentapeptide repeats [Function unknown]	4.9	1.7	6.6	Pentapeptide repeat and BTB/POZ domain-containing protein (IPR051082)	None	No	No
114	417	CAE5907845.1	165.65	6	3	3	Mutation	70843	Alpha-L-arabinofuranosidase	4	3.7	7.7	Glycosyl Hydrolase Family 51 (IPR051563)	alpha-L-arabinofuranosidase activity (GO:0046556)	Yes	PHOBIUS: NON_CYTOPLASMIC_DOMAIN
116	123	CAE5867209.1	219.37	25	3	3	Oxidation (M)	23932	Uncharacterized conserved protein YjbI, contains pentapeptide repeats [Function unknown]	6.6	2.6	9.2	Pentapeptide repeat and BTB/POZ domain-containing protein (IPR051082)	None	No	No
117	161	CAG0082265.1	148.45	21	3	3		23886	ATPase-like domain of the ASKHA (Acetate and Sugar Kinases/Hsc70/Actin) superfamily	5.3	4.4	9.7	Heat shock protein 70 family (IPR013126)	ATP binding (GO:0005524); ATP-dependent protein folding chaperone (GO:0140662); cytoplasm (GO:0005737)	No	No	Yes
117	122	CAE5881365.1	148.45	9	4	4		71388	heat shock 70 kDa protein; Provisional	6.7	8.3	15	Heat shock protein 70 family (IPR013126)	ATP binding (GO:0005524); ATP-dependent protein folding chaperone (GO:0140662); cytoplasm (GO:0005737)	Yes	No	Yes
118	589	CAE5872511.1	133.42	18	2	2	Dihydroxy	20244	None	4.8	9	13.8	None	None	No	No
120	366	CAG0045004.1	234.78	11	4	4	Deamidation (NQ); Methylation(others)	65717	Uncharacterized conserved protein YjbI, contains pentapeptide repeats [Function unknown]; Core-2/I-Branching enzyme	6	4.9	10.9	Pentapeptide repeat and BTB/POZ domain-containing protein (IPR051082); Glycosyl transferase, family 14 (IPR003406)	glycosyltransferase activity (GO:0016757); membrane (GO:0016020)	No	No
122	434	UPY84160.1	102.33	7	3	3	Mutation	50709	ATP synthase CF1 beta subunit	5.7	7.1	12.8	ATP synthase, F1 complex, beta subunit (IPR005722); ATPase alpha/beta chains (IPR050053)	proton transmembrane transport (GO:1902600); ATP metabolic process (GO:0046034); proton motive force-driven ATP synthesis (GO:0015986); ATP hydrolysis activity (GO:0016887); ATP binding (GO:0005524); proton-transporting ATP synthase activity, rotational mechanism (GO:0046933); proton-transporting ATP synthase complex, catalytic core F(1) (GO:0045261)	No	No
122	433	UPY84270.1	102.33	7	3	3	Mutation	50709	ATP synthase CF1 beta subunit	5.7	7.1	12.8	ATP synthase, F1 complex, beta subunit (IPR005722); ATPase alpha/beta chains (IPR050053)	proton transmembrane transport (GO:1902600); ATP metabolic process (GO:0046034); proton motive force-driven ATP synthesis (GO:0015986); ATP hydrolysis activity (GO:0016887); ATP binding (GO:0005524); proton-transporting ATP synthase activity, rotational mechanism (GO:0046933); proton-transporting ATP synthase complex, catalytic core F(1) (GO:0045261)	No	No
122	435	YP_010393391.1	102.33	7	3	3	Mutation	50709	ATP synthase CF1 beta subunit	5.7	7.1	12.8	ATP synthase, F1 complex, beta subunit (IPR005722); ATPase alpha/beta chains (IPR050053)	proton transmembrane transport (GO:1902600); ATP metabolic process (GO:0046034); proton motive force-driven ATP synthesis (GO:0015986); ATP hydrolysis activity (GO:0016887); ATP binding (GO:0005524); proton-transporting ATP synthase activity, rotational mechanism (GO:0046933); proton-transporting ATP synthase complex, catalytic core F(1) (GO:0045261)	No	No
128	2946	CAG0046252.1	78.34	11	4	4	Mutation	34723	None	1.9	3.2	5.1	None	None	No	No
128	2947	CAG0046253.1	78.34	11	4	4	Mutation	34820	None	1.9	3.2	5.1	None	None	No	No
129	338	CAE5913718.1	99.45	12	2	2		21450	None	5.2	5.2	10.4	Probable methyltransferase-like protein 24 (IPR026913)	None	No	No
129	339	CAE5913721.1	99.45	10	2	2		25484	None	4.6	4.6	9.2	Probable methyltransferase-like protein 24 (IPR026913)	None	No	No
129	152	CAE5913717.1	99.45	9	3	3		35087	None	4.2	4.2	8.4	Probable methyltransferase-like protein 24 (IPR026913)	None	Yes	PHOBIUS: NON_CYTOPLASMIC_DOMAIN
129	150	CAE5913720.1	99.45	11	3	3		31052	None	4.6	4.6	9.2	Probable methyltransferase-like protein 24 (IPR026913)	None	Yes	PHOBIUS: NON_CYTOPLASMIC_DOMAIN
129	151	CAE5913722.1	99.45	10	3	3		32591	None	4.2	3.9	8.1	Probable methyltransferase-like protein 24 (IPR026913)	None	Yes	PHOBIUS: NON_CYTOPLASMIC_DOMAIN
130	178	CAE5920502.1	173.68	7	2	2		49762	glycosyl hydrolase family 27 (GH27); Alpha galactosidase C-terminal beta sandwich domain	5	3.9	8.9	Glycoside hydrolase, family 27 (IPR002241)	carbohydrate metabolic process (GO:0005975); oligosaccharide metabolic process (GO:0009311); glycoside catabolic process (GO:0016139); hydrolase activity, hydrolyzing O-glycosyl compounds (GO:0004553); alpha-galactosidase activity (GO:0004557); cytoplasm (GO:0005737)	No	No
130	222	CAE5920503.1	173.68	8	2	2		43863	Alpha amylase catalytic domain family; Alpha galactosidase C-terminal beta sandwich domain	5.4	4	9.4	Glycoside hydrolase, family 27 (IPR002241)	carbohydrate metabolic process (GO:0005975); oligosaccharide metabolic process (GO:0009311); glycoside catabolic process (GO:0016139); hydrolase activity, hydrolyzing O-glycosyl compounds (GO:0004553); alpha-galactosidase activity (GO:0004557); cytoplasm (GO:0005737)	No	No
130	223	CAE5920504.1	173.68	8	2	2		46755	Alpha amylase catalytic domain family; Alpha galactosidase C-terminal beta sandwich domain	5.3	3.9	9.2	Glycoside hydrolase, family 27 (IPR002241)	carbohydrate metabolic process (GO:0005975); oligosaccharide metabolic process (GO:0009311); glycoside catabolic process (GO:0016139); hydrolase activity, hydrolyzing O-glycosyl compounds (GO:0004553); alpha-galactosidase activity (GO:0004557); cytoplasm (GO:0005737)	No	No
131	330	CAE5922001.1	50.73	7	2	2	Oxidation (M)	38102	50S ribosomal subunit-associated GTPase HflX	4.8	6.5	11.3	GTPase HflX (IPR016496)	GTP binding (GO:0005525); ribosome binding (GO:0043022); cytoplasm (GO:0005737)	Yes	PHOBIUS: NON_CYTOPLASMIC_DOMAIN
133	168	CAG0066952.1	119.09	6	3	3		67278	FAD/FMN-containing lactate dehydrogenase/glycolate oxidase	5.8	5	10.8	FAD-linked Oxidoreductases in Biosynthetic Pathways (IPR050416)	FAD binding (GO:0071949); flavin adenine dinucleotide binding (GO:0050660)	No	PHOBIUS: NON_CYTOPLASMIC_DOMAIN; PHOBIUS: TRANSMEMBRANE; PHOBIUS: CYTOPLASMIC_DOMAIN
134	323	CAE5870709.1	131.99	4	2	2		69885	leucine-rich repeat receptor-like protein kinase; Provisional	6.9	5.8	12.7	Plant receptor-like serine/threonine kinase (IPR051716)	protein binding (GO:0005515)	No	PHOBIUS: NON_CYTOPLASMIC_DOMAIN; PHOBIUS: TRANSMEMBRANE; PHOBIUS: CYTOPLASMIC_DOMAIN
135	423	CAE5895158.1	114.65	20	2	2		14484	first ubiquitin-like (Ubl) domain located at the N-terminus of coronavirus SARS-CoV non-structural protein 3 (Nsp3) and related proteins	3.6	4.3	7.9	Ubiquitin and ubiquitin-like (IPR050158)	protein ubiquitination (GO:0016567); modification-dependent protein catabolic process (GO:0019941); protein binding (GO:0005515); ubiquitin protein ligase binding (GO:0031625); protein tag activity (GO:0031386); cytoplasm (GO:0005737); nucleus (GO:0005634)	Yes	PHOBIUS: NON_CYTOPLASMIC_DOMAIN
137	375	CAE5899906.1	181.36	9	2	2		34008	Uncharacterized conserved protein YjbI, contains pentapeptide repeats [Function unknown]	6.2	2.5	8.7	Pentapeptide repeat and BTB/POZ domain-containing protein (IPR051082)	None	Yes	PHOBIUS: SIGNAL_PEPTIDE_H_REGION
137	377	CAE5899908.1	181.36	9	2	2		34008	Uncharacterized conserved protein YjbI, contains pentapeptide repeats [Function unknown]	6.2	2.5	8.7	Pentapeptide repeat and BTB/POZ domain-containing protein (IPR051082)	None	Yes	PHOBIUS: SIGNAL_PEPTIDE_H_REGION
137	379	CAE5899909.1	181.36	9	2	2		34008	Uncharacterized conserved protein YjbI, contains pentapeptide repeats [Function unknown]	6.2	2.5	8.7	Pentapeptide repeat and BTB/POZ domain-containing protein (IPR051082)	None	Yes	PHOBIUS: SIGNAL_PEPTIDE_H_REGION
137	374	CAE5899910.1	181.36	9	2	2		34008	Uncharacterized conserved protein YjbI, contains pentapeptide repeats [Function unknown]	6.2	2.5	8.7	Pentapeptide repeat and BTB/POZ domain-containing protein (IPR051082)	None	Yes	PHOBIUS: SIGNAL_PEPTIDE_H_REGION
137	380	CAE5899911.1	181.36	9	2	2		34008	Uncharacterized conserved protein YjbI, contains pentapeptide repeats [Function unknown]	6.2	2.5	8.7	Pentapeptide repeat and BTB/POZ domain-containing protein (IPR051082)	None	Yes	PHOBIUS: SIGNAL_PEPTIDE_H_REGION
137	376	CAE5899912.1	181.36	9	2	2		34008	Uncharacterized conserved protein YjbI, contains pentapeptide repeats [Function unknown]	6.2	2.5	8.7	Pentapeptide repeat and BTB/POZ domain-containing protein (IPR051082)	None	Yes	PHOBIUS: SIGNAL_PEPTIDE_H_REGION
137	371	CAE5899913.1	181.36	9	2	2		34008	Uncharacterized conserved protein YjbI, contains pentapeptide repeats [Function unknown]	6.2	2.5	8.7	Pentapeptide repeat and BTB/POZ domain-containing protein (IPR051082)	None	Yes	PHOBIUS: SIGNAL_PEPTIDE_H_REGION
137	373	CAE5899916.1	181.36	9	2	2		34008	Uncharacterized conserved protein YjbI, contains pentapeptide repeats [Function unknown]	6.2	2.5	8.7	Pentapeptide repeat and BTB/POZ domain-containing protein (IPR051082)	None	Yes	PHOBIUS: SIGNAL_PEPTIDE_H_REGION
137	378	CAE5899917.1	181.36	9	2	2		34008	Uncharacterized conserved protein YjbI, contains pentapeptide repeats [Function unknown]	6.2	2.5	8.7	Pentapeptide repeat and BTB/POZ domain-containing protein (IPR051082)	None	Yes	PHOBIUS: SIGNAL_PEPTIDE_H_REGION
137	372	CAE5899918.1	181.36	9	2	2		34008	Uncharacterized conserved protein YjbI, contains pentapeptide repeats [Function unknown]	6.2	2.5	8.7	Pentapeptide repeat and BTB/POZ domain-containing protein (IPR051082)	None	Yes	PHOBIUS: SIGNAL_PEPTIDE_H_REGION
138	382	CAE5865166.1	104.96	8	2	2		33897	FKBP-type peptidyl-prolyl cis-trans isomerase; Domain amino terminal to FKBP-type peptidyl-prolyl isomerase	3.8	4.2	8	FKBP-type Peptidyl-prolyl cis-trans Isomerase (IPR050689)	protein folding (GO:0006457); protein peptidyl-prolyl isomerization (GO:0000413); chaperone-mediated protein folding (GO:0061077); peptidyl-prolyl cis-trans isomerase activity (GO:0003755); cytoplasm (GO:0005737)	Yes	PHOBIUS: SIGNAL_PEPTIDE_H_REGION
138	381	CAE5865167.1	104.96	16	2	2		18057	FKBP-type peptidyl-prolyl cis-trans isomerase; Domain amino terminal to FKBP-type peptidyl-prolyl isomerase	4.8	6	10.8	None (Representative domain - PPIase_FKBP_dom - IPR001179)	protein folding (GO:0006457); peptidyl-prolyl cis-trans isomerase activity (GO:0003755)	Yes	PHOBIUS: SIGNAL_PEPTIDE_H_REGION
139	389	CAE5897411.1	93.65	5	2	2		47665	Alpha amylase catalytic domain family; Alpha galactosidase C-terminal beta sandwich domain	6.9	5	11.9	Glycoside hydrolase, family 27 (IPR002241)	carbohydrate metabolic process (GO:0005975); glycoside catabolic process (GO:0016139); oligosaccharide metabolic process (GO:0009311); alpha-galactosidase activity (GO:0004557); cytoplasm (GO:0005737)	Yes	PHOBIUS: SIGNAL_PEPTIDE_H_REGION
139	390	CAE5897412.1	93.65	5	2	2		47665	Alpha amylase catalytic domain family; Alpha galactosidase C-terminal beta sandwich domain	6.9	5	11.9	Glycoside hydrolase, family 27 (IPR002241)	carbohydrate metabolic process (GO:0005975); glycoside catabolic process (GO:0016139); hydrolase activity, hydrolyzing O-glycosyl compounds (GO:0004553); oligosaccharide metabolic process (GO:0009311); alpha-galactosidase activity (GO:0004557); cytoplasm (GO:0005737)	Yes	PHOBIUS: SIGNAL_PEPTIDE_H_REGION
169	677	CAE5889439.1	46.35	5	2	2	Mutation	55636	heat shock protein 90; Provisional	5.4	9.1	14.5	Heat shock protein Hsp90 family (IPR001404)	protein folding (GO:0006457); unfolded protein binding (GO:0051082); ATP-dependent protein folding chaperone (GO:0140662); ATP binding (GO:0005524); ATP hydrolysis activity (GO:0016887); protein kinase binding (GO:0019901); mitochondrial inner membrane (GO:0005743)	No	No
170	424	CAE5912150.1	99.14	10	2	2		41437	None	0.9	3.8	4.7	Pistil-specific extensin-like protein (IPR003882)	None	No	No
171	834	CAE5907970.1	71.49	23	2	2	Beta-methylthiolation; Ethyl amino	14785	None	2.2	5.8	8	None	None	No	No
184	2859	CAE5892427.1	45.08	11	2	2	Beta-methylthiolation; Acetylation (N-term); Mutation	24360	Adenine C2-methylase RlmN of 23S rRNA A2503 and tRNA A37	4.4	4.4	8.8	Methyltransferase (Class A) (IPR040072)	tRNA methylation (GO:0030488); rRNA base methylation (GO:0070475)	No	No
184	2861	CAE5892428.1	45.08	7	2	2	Beta-methylthiolation; Acetylation (N-term); Mutation	37418	Adenine C2-methylase RlmN of 23S rRNA A2503 and tRNA A38	3.4	5.3	8.7	Methyltransferase (Class A) (IPR040072); Ribosomal RNA large subunit methyltransferase RlmN/Cfr (IPR004383)	rRNA processing (GO:0006364); rRNA base methylation (GO:0070475); tRNA methylation (GO:0030488); RNA methyltransferase activity (GO:0008173); iron-sulfur cluster binding (GO:0051536); catalytic activity (GO:0003824)	No	No
184	2860	CAE5892429.1	45.08	7	2	2	Beta-methylthiolation; Acetylation (N-term); Mutation	34921	Adenine C2-methylase RlmN of 23S rRNA A2503 and tRNA A39	3.6	5.2	8.8	Methyltransferase (Class A) (IPR040072); Ribosomal RNA large subunit methyltransferase RlmN/Cfr (IPR004383)	rRNA processing (GO:0006364); rRNA base methylation (GO:0070475); tRNA methylation (GO:0030488); RNA methyltransferase activity (GO:0008173); iron-sulfur cluster binding (GO:0051536); catalytic activity (GO:0003824)	No	No

## Sheet: RCC1198 C. braarudii
Identified coccolith proteins (≥2 peptides)
PEAKS de novo, database searching, PTM and Spider modules, with the following parameters: MS1 error tolerance, 15.0 ppm; MS2 error tolerance, 0.05 Da; precursor mass, monoisotopic; enzyme, trypsin; max missed cleavages, 1; digest mode, specific; peptide length range, 6-45; fixed modifications, beta-methylthiolation (+45.99); variable modifications, oxidation (M) (+15.99), max variable PTM per pep…
Protein Group	Protein ID	Accession	-10lgP	Coverage (%)	#Peptides	#Unique	PTM	Avg. Mass	CD Search	% Asp	% Glu	% acidity	InterProScan Family	InterProScan/PANTHER GO	Signal P	Localisation	Identified in the Control
82	133	tr|A0A7S0L3Q0|A0A7S0L3Q0_9EUKA	241.02	46	9	9	Oxidation (M); Acetylation (N-term); Sulphone; Deamidation (NQ); Dihydroxy; 4 more	11815	histone H4; Provisional	2.8	3.8	6.6	Histone H4 (IPR001951)	structural constituent of chromatin (GO:0030527); DNA binding (GO:0003677); protein heterodimerization activity (GO:0046982); nucleosome assembly (GO:0006334); nucleosome (GO:0000786)	No	No	Yes
82	132	tr|A0A7S0LIV1|A0A7S0LIV1_9EUKA	241.02	47	9	9	Oxidation (M); Acetylation (N-term); Sulphone; Deamidation (NQ); Dihydroxy; 4 more	11524	histone H4; Provisional	2.9	3.8	6.7	Histone H4 (IPR001951)	structural constituent of chromatin (GO:0030527); DNA binding (GO:0003677); protein heterodimerization activity (GO:0046982); nucleosome assembly (GO:0006334); nucleosome (GO:0000786)	No	No	Yes
92	159	tr|A0A7S0L9G3|A0A7S0L9G3_9EUKA	140.29	24	4	4	Methylation(KR); Pyrrolidone from Proline	13062	histone fold domain (HFD) superfamily	3.5	6.1	9.6	Histone H3/CENP-A (IPR000164)	structural constituent of chromatin (GO:0030527); DNA binding (GO:0003677); protein heterodimerization activity (GO:0046982); nucleosome (GO:0000786)	No	No
95	513	tr|A0A7S0LE97|A0A7S0LE97_9EUKA	144.49	21	5	3	Oxidation (M); Acetylation (N-term); Formylation; Ethylation; Mutation	32844	ATPase-like domain of the ASKHA (Acetate and Sugar Kinases/Hsc70/Actin) superfamily	7.4	6.7	14.1	Heat shock protein 70 family (IPR013126)	ATP-dependent protein folding chaperone (GO:0140662); ATP binding (GO:0005524); cytoplasm (GO:0005737)	No	No	Yes
95	514	tr|A0A7S0Q3H7|A0A7S0Q3H7_9EUKA	144.49	20	5	3	Oxidation (M); Acetylation (N-term); Formylation; Ethylation; Mutation	34458	ATPase-like domain of the ASKHA (Acetate and Sugar Kinases/Hsc70/Actin) superfamily	7	6.7	13.7	Heat shock protein 70 family (IPR013126)	ATP-dependent protein folding chaperone (GO:0140662); ATP binding (GO:0005524); cytoplasm (GO:0005737)	No	No	Yes
97	531	tr|A0A7S0L5X1|A0A7S0L5X1_9EUKA	96.71	21	4	4	Oxidation (M); Mutation	13302	histone-fold domain found in histone H2B and similar proteins	0.8	5.8	6.6	Histone H2B (IPR000558)	structural constituent of chromatin (GO:0030527); DNA binding (GO:0003677); protein heterodimerization activity (GO:0046982); nucleosome (GO:0000786)	No	No
101	246	tr|A0A7S0LBJ5|A0A7S0LBJ5_9EUKA	177.02	10	4	4	Formylation; Mutation	53248	FoF1-type ATP synthase, beta subunit	5.4	6	11.4	ATP synthase, F1 complex, beta subunit (IPR005722)	proton transmembrane transport (GO:1902600); ATP metabolic process (GO:0046034); proton motive force-driven ATP synthesis (GO:0015986); proton motive force-driven mitochondrial ATP synthesis (GO:0042776); proton-transporting ATP synthase activity, rotational mechanism (GO:0046933); ATP hydrolysis activity (GO:0016887); ATP binding (GO:0005524); proton-transporting ATP synthase complex, catalytic …	No	No
105	588	tr|A0A7S0L174|A0A7S0L174_9EUKA	151.57	22	5	5	Oxidation (M); Sodium adduct; Phosphorylation (STY); Formylation; Mutation	32427	ADP/ATP transporter on adenylate translocase; Provisional	5.3	2	7.3	Mitochondrial carrier protein (IPR002067); ADP/ATP carrier protein, eukaryotic type (IPR002113)	mitochondrial ADP transmembrane transport (GO:0140021); mitochondrial ATP transmembrane transport (GO:1990544); negative regulation of mitochondrial outer membrane permeabilization involved in apoptotic signaling pathway (GO:1901029); transmembrane transport (GO:0055085); ATP:ADP antiporter activity (GO:0005471); mitochondrial inner membrane (GO:0005743)	Yes	PHOBIUS: TRANSMEMBRANE; PHOBIUS: CYTOPLASMIC_DOMAIN; PHOBIUS: NON_CYTOPLASMIC_DOMAIN
106	1163	tr|A0A7S0Q9V9|A0A7S0Q9V9_9EUKA	138.39	8	2	1	Formylation	23987	ATPase-like domain of the ASKHA (Acetate and Sugar Kinases/Hsc70/Actin) superfamily	5.9	6.8	12.7	Heat shock protein 70 family (IPR013126)	ATP-dependent protein folding chaperone (GO:0140662); ATP binding (GO:0005524); cytoplasm (GO:0005737)	No	No	Yes
108	158	tr|A0A7S0LI37|A0A7S0LI37_9EUKA	183.17	32	5	5	Dimethylation(KR); Ethylation; Mutation	15590	ubiquitin-like (Ubl) domain found in ubiquitin; Ribosomal L40e family	5.2	5.2	10.4	Ubiquitin and ubiquitin-like (IPR050158)	translation (GO:0006412); modification-dependent protein catabolic process (GO:0019941); protein ubiquitination (GO:0016567); structural constituent of ribosome (GO:0003735); protein binding (GO:0005515); ubiquitin protein ligase binding (GO:0031625); protein tag activity (GO:0031386); ribosome (GO:0005840); cytoplasm (GO:0005737); nucleus (GO:0005634)	No	No
111	145	tr|A0A7S0LVX2|A0A7S0LVX2_9EUKA	113.92	9	4	4		42562	F0F1 ATP synthase subunit alpha; Validated	5.5	5.5	11	ATP synthase, F1 complex, alpha subunit (IPR005294)	ATP metabolic process (GO:0046034); proton transmembrane transport (GO:1902600); proton motive force-driven ATP synthesis (GO:0015986); proton-transporting ATP synthase activity, rotational mechanism (GO:0046933); adenyl ribonucleotide binding (GO:0032559); ATP binding (GO:0005524); ADP binding (GO:0043531); proton-transporting ATP synthase complex, catalytic core F(1) (GO:0045261)	No	No
112	171	tr|A0A7S0LSW2|A0A7S0LSW2_9EUKA	100.17	7	2	2	Oxidation (M)	27784	14-3-3 protein	7.8	10.3	18.1	14-3-3 protein (IPR000308)	protein localization (GO:0034613); signal transduction (GO:0007165); cytoplasm (GO:0005737)	No	No
112	517	tr|A0A7S0Q7L1|A0A7S0Q7L1_9EUKA	100.17	7	2	2	Oxidation (M)	29249	14-3-3 protein	6.6	10.4	17	14-3-3 protein (IPR000308)	protein localization (GO:0034613); signal transduction (GO:0007165); cytoplasm (GO:0005737)	No	No
112	516	tr|A0A7S0Q9T9|A0A7S0Q9T9_9EUKA	100.17	7	2	2	Oxidation (M)	29510	14-3-3 protein	7.8	10.1	17.9	14-3-3 protein (IPR000308)	protein localization (GO:0034613); signal transduction (GO:0007165); cytoplasm (GO:0005737)	No	No
113	573	tr|A0A6T7CY78|A0A6T7CY78_9EUKA	70.87	8	3	2	Oxidation (M); Acetylation (N-term); Mutation	38662	glyceraldehyde-3-phosphate dehydrogenase	6	4.4	10.4	Glyceraldehyde/Erythrose phosphate dehydrogenase family (IPR020831); Glyceraldehyde-3-phosphate dehydrogenase, type I (IPR006424)	glucose metabolic process (GO:0006006); oxidoreductase activity, acting on the aldehyde or oxo group of donors, NAD or NADP as acceptor (GO:0016620); NAD binding (GO:0051287); NADP binding (GO:0050661)	No	No
115	1239	tr|A0A7S0QB81|A0A7S0QB81_9EUKA	134.58	7	2	2	Deamidation (NQ)	21906	Uncharacterized conserved protein YjbI, contains pentapeptide repeats [Function unknown]	3.2	1.8	5	Pentapeptide repeat and BTB/POZ domain-containing protein (IPR051082)	None	Yes	No
118	174	tr|A0A7S0L3L4|A0A7S0L3L4_9EUKA	48.69	5	3	3	Acetylation (N-term)	74342	Uncharacterized conserved protein YjbI, contains pentapeptide repeats [Function unknown]	3.1	2.5	5.6	Pentapeptide repeat and BTB/POZ domain-containing protein (IPR051082)	None	No	No
120	619	tr|A0A7S0LDN7|A0A7S0LDN7_9EUKA	45.76	7	2	2	Acetylation (N-term)	41374	Sulfotransferase family	4	4.5	8.5	None (representative domain - Sulfotransfer_3 - PF13469)	None	No	No
121	148	tr|A0A7S0LLS2|A0A7S0LLS2_9EUKA	121.64	7	3	3		41945	None	4.3	6.1	10.4	None (Unintegrated - PRICHEXTENSN - PR01217)	None	No	No
122	1238	tr|A0A7S0Q7M8|A0A7S0Q7M8_9EUKA	94.28	10	2	1	Amidation; Mutation	32115	heat shock 70 kDa protein; Provisional	6.9	7.3	14.2	Heat shock protein 70 family (IPR013126)	ATP-dependent protein folding chaperone (GO:0140662); ATP binding (GO:0005524); cytoplasm (GO:0005737)	No	No	Yes
123	7871	tr|A0A7S0L929|A0A7S0L929_9EUKA	96.92	7	3	3	Mutation	33642	Glyoxysomal and mitochondrial malate dehydrogenases	4.1	4.7	8.8	L-lactate/malate dehydrogenase (IPR001557); Malate dehydrogenase, type 1 (IPR010097)	malate metabolic process (GO:0006108); carboxylic acid metabolic process (GO:0019752); tricarboxylic acid cycle (GO:0006099); oxidoreductase activity, acting on the CH-OH group of donors, NAD or NADP as acceptor (GO:0016616); malate dehydrogenase activity (GO:0016615); catalytic activity (GO:0003824); L-malate dehydrogenase activity (GO:0030060); oxidoreductase activity (GO:0016491); cytoplasm (G…	No	No
126	1292	tr|A0A7S0L1Q0|A0A7S0L1Q0_9EUKA	66.2	6	2	2		16779	P-loop containing Nucleoside Triphosphate Hydrolases	5.2	7.1	12.3	None (Representative domain - EF1_alpha_III - cd03705)	None	No	No
136	213	tr|A0A7S0Q5P4|A0A7S0Q5P4_9EUKA	121.36	31	3	3	Acetylation (N-term)	16238	40S ribosomal protein S14; Provisional	6.6	5.3	11.9	Small ribosomal subunit protein uS11 (IPR001971)	translation (GO:0006412); ribosomal small subunit assembly (GO:0000028); structural constituent of ribosome (GO:0003735); ribosome (GO:0005840); cytosolic small ribosomal subunit (GO:0022627)	No	No
137	612	tr|A0A7S0L8L8|A0A7S0L8L8_9EUKA	59.9	11	2	2	Beta-methylthiolation; Oxidation (M)	25194	proteasome_alpha_type_6	5.2	7.9	13.1	None (Representative domain - PROTEASOME_ALPHA_2 - PS51475)	proteolysis involved in protein catabolic process (GO:0051603); proteasomal protein catabolic process (GO:0010498); proteasome core complex (GO:0005839); proteasome core complex, alpha-subunit complex (GO:0019773); nucleus (GO:0005634); cytosol (GO:0005829)	No	No
137	278	tr|A0A7S0LKX8|A0A7S0LKX8_9EUKA	59.9	9	2	2	Beta-methylthiolation; Acetylation (N-term)	30335	proteasome_alpha_type_6	8.3	4.7	13	Proteasome, subunit alpha/beta (IPR001353); Proteasome alpha-type subunit (IPR023332); Proteasome subunit alpha6 (IPR034642); Proteasome subunit alpha (IPR050115)	proteolysis involved in protein catabolic process (GO:0051603); proteasomal protein catabolic process (GO:0010498); proteasome core complex (GO:0005839); proteasome core complex, alpha-subunit complex (GO:0019773); nucleus (GO:0005634); cytosol (GO:0005829); ubiquitin-dependent protein catabolic process (GO:0006511)	No	No
144	551	tr|A0A7S0PU58|A0A7S0PU58_9EUKA	41.65	8	2	2		28849	Chromosome segregation ATPase Smc	1.5	14.4	15.9	None	None	No	No
146	1280	tr|A0A7S0Q2M9|A0A7S0Q2M9_9EUKA	68.35	13	2	1	Oxidation (M); Mutation	17605	Glyceraldehyde-3-phosphate dehydrogenase/erythrose-4-phosphate dehydrogenase	7.4	3.1	10.5	Glyceraldehyde/Erythrose phosphate dehydrogenase family (IPR020831)	glycolytic process (GO:0006096); oxidoreductase activity, acting on the aldehyde or oxo group of donors, NAD or NADP as acceptor (GO:0016620); glyceraldehyde-3-phosphate dehydrogenase (NAD+) (phosphorylating) activity (GO:0004365); cytosol (GO:0005829)	No	No
163	162	tr|A0A7S0LEM0|A0A7S0LEM0_9EUKA	47.01	6	5	5	Acetylation (N-term)	114329	Chloroplast envelope transporter; Tic110 is a family of chloroplast envelope proteins x2	5.4	9.4	14.8	Protein TIC110, chloroplastic (IPR031610)	protein import into chloroplast stroma (GO:0045037); TOC-TIC supercomplex I (GO:0061927)	Yes	PHOBIUS: NON_CYTOPLASMIC_DOMAIN;
164	304	tr|A0A7S0L8G0|A0A7S0L8G0_9EUKA	39.63	24	2	2	Acetylation (N-term)	14692	None	5.1	10.9	16	None	None	No	No
169	327	tr|A0A7S0LH34|A0A7S0LH34_9EUKA	45.75	8	2	2	Acetylation (N-term)	41908	None	5.5	7.3	12.8	None	None	No	No
172	545	tr|A0A7S0L5D6|A0A7S0L5D6_9EUKA	41.83	6	2	2	Beta-methylthiolation; Acetylation (N-term)	51186	None	4.1	8.7	12.8	Kinesin-like protein KIF11-like (IPR047149)	microtubule-based movement (GO:0007018); mitotic spindle assembly (GO:0090307); spindle elongation (GO:0051231); microtubule binding (GO:0008017); ATP binding (GO:0005524); microtubule motor activity (GO:0003777); plus-end-directed microtubule motor activity (GO:0008574); spindle microtubule (GO:0005876); mitotic spindle (GO:0072686)	No	No
173	344	tr|A0A7S0Q0V9|A0A7S0Q0V9_9EUKA	45.36	8	2	2	Beta-methylthiolation	52328	2-succinyl-6-hydroxy-2,4-cyclohexadiene-1-carboxylate synthase MenH and related esterases, alpha/beta hydrolase fold	7.9	7.3	15.2	None (Representative domain - Abhydrolase_1 - PF00561)	hydrolase activity (GO:0016787)	No	No
177	348	tr|A0A7S0Q2X5|A0A7S0Q2X5_9EUKA	42.03	22	2	2	Beta-methylthiolation	11544	None	5.6	5.6	11.2	None	None	No	No
178	483	tr|A0A7S0LKY9|A0A7S0LKY9_9EUKA	62.25	7	3	3	Mutation	45299	N-terminal helicase domain of the DEAD-box helicase superfamily	8.1	6.8	14.9	None (Representative domain - DEADc_EIF4AII_EIF4AI_DDX2 - cd18046; HELICASE_CTER - PS51194)	nucleic acid binding (GO:0003676); ATP binding (GO:0005524); RNA helicase activity (GO:0003724); RNA binding (GO:0003723)	No	No
192	1867	tr|A0A7S0Q8A1|A0A7S0Q8A1_9EUKA	43.31	10	2	2	Mutation	23056	40S ribosomal protein S9; Provisional	6	6	12	Small ribosomal subunit protein uS4 (IPR022801); Small ribosomal subunit protein uS4, eukaryotic/archaeal (IPR005710)	translation (GO:0006412); ribosomal small subunit assembly (GO:0000028); structural constituent of ribosome (GO:0003735); ribosome (GO:0005840); cytosolic small ribosomal subunit (GO:0022627)	No	No
194	2602	tr|A0A7S0Q8K5|A0A7S0Q8K5_9EUKA	39.38	22	2	2		10990	helicase superfamily c-terminal domain	4.7	2.8	7.5	None (Representative domain - HELICASE_CTER - PS51194)	None	No	No
197	581	tr|A0A7S0LK10|A0A7S0LK10_9EUKA	41.34	6	2	2		43879	RNA recognition motif (RRM) superfamily; LA motif RNA-binding domain	6.4	8.6	15	La domain containing protein (IPR045180)	nucleic acid binding (GO:0003676); RNA binding (GO:0003723)	No	No
198	1343	tr|A0A7S0Q076|A0A7S0Q076_9EUKA	40.55	8	2	2		12803	heat shock 70 kDa protein; Provisional	8.8	9.6	18.4	Heat shock protein 70 family (IPR013126)	ATP-dependent protein folding chaperone (GO:0140662); ATP binding (GO:0005524); cytoplasm (GO:0005737)	No	No	Yes
198	325	tr|A0A7S0Q3P5|A0A7S0Q3P5_9EUKA	40.55	4	2	2		39527	heat shock 70 kDa protein; Provisional	6.9	10.2	17.1	Heat shock protein 70 family (IPR013126)	ATP-dependent protein folding chaperone (GO:0140662); ATP binding (GO:0005524); cytoplasm (GO:0005737)	No	No	Yes
210	3520	tr|A0A7S0L3N1|A0A7S0L3N1_9EUKA	41.93	17	2	2		18586	N-terminal protein domain of the DEAD-box protein superfamily	4.8	7.2	12	None	None	No	No

## Sheet: Control
Identified coccolith proteins (≥2 peptides)
PEAKS de novo, database searching, PTM and Spider modules, with the following parameters: MS1 error tolerance, 15.0 ppm; MS2 error tolerance, 0.05 Da; precursor mass, monoisotopic; enzyme, trypsin; max missed cleavages, 1; digest mode, specific; peptide length range, 6-45; fixed modifications, beta-methylthiolation (+45.99); variable modifications, oxidation (M) (+15.99), max variable PTM per pep…
Protein Group	Protein ID	Accession	-10lgP	Coverage (%)	#Peptides	#Unique	PTM	Avg. Mass	CD search	Asp %	Glu %	% Acidity	InterProScan Family	InterProScan/PANTHER GO	Signal peptide	Localisation
60	81	Br8053.t1	74.32	9	3	3	Acetylation (N-term)	32250	histone-fold domain found in histone H3 and similar proteins; histone-fold domain found in histone H4 and similar proteins; NAD(P)+-dependent aldehyde dehydrogenase superfamily	4.8	8.3	13.1	Histone H4 (IPR001951); Histone H3/CENP-A (IPR000164)	nucleosome assembly (GO:0006334); structural constituent of chromatin (GO:0030527); DNA binding (GO:0003677); protein heterodimerization activity (GO:0046982); nucleosome (GO:0000786)	Yes	PHOBIUS: NON_CYTOPLASMIC_DOMAIN
73	1366	EhG10612.10	46.8	3	2	2		66689	heat shock 70 kDa protein; Provisional	7	8.2	15.2	Hsp_70_fam - IPR013126	ATP-dependent protein folding chaperone (GO:0140662); ATP binding (GO:0005524); cytoplasm (GO:0005737)	No	No
73	1367	EhG10612.17	46.8	3	2	2		68371	heat shock 70 kDa protein; Provisional	7.8	8.7	16.5	Heat shock protein 70 family (IPR013126)	ATP-dependent protein folding chaperone (GO:0140662); ATP binding (GO:0005524); cytoplasm (GO:0005737)	No	No
73	1368	EhG19472.4	46.8	3	2	2		71256	heat shock 70 kDa protein; Provisional	7.2	8.3	15.5	Heat shock protein 70 family (IPR013126)	ATP-dependent protein folding chaperone (GO:0140662); ATP binding (GO:0005524); cytoplasm (GO:0005737)	No	No
73	1364	EhG35973.19	46.8	4	2	2		56815	heat shock 70 kDa protein; Provisional	6.4	6.2	12.6	Heat shock protein 70 family (IPR013126)	ATP-dependent protein folding chaperone (GO:0140662); ATP binding (GO:0005524); cytoplasm (GO:0005737)	No	No
73	1365	EhG35973.22	46.8	4	2	2		58986	heat shock 70 kDa protein; Provisional	7	8.9	15.9	Heat shock protein 70 family (IPR013126)	ATP-dependent protein folding chaperone (GO:0140662); ATP binding (GO:0005524); cytoplasm (GO:0005737)	No	No
73	1370	EhG35973.31	46.8	3	2	2		76775	heat shock 70 kDa protein; Provisional	6.6	7.8	14.4	Heat shock protein 70 family (IPR013126)	ATP-dependent protein folding chaperone (GO:0140662); ATP binding (GO:0005524); cytoplasm (GO:0005737)	No	No
73	307	EhG10612.16	46.8	6	3	3	Beta-methylthiolation	73687	heat shock 70 kDa protein; Provisional	7	8.1	15.1	Heat shock protein 70 family (IPR013126)	ATP-dependent protein folding chaperone (GO:0140662); ATP binding (GO:0005524); cytoplasm (GO:0005737)	No	No
75	330	Br2227.t1	40.94	2	2	2		147847	None	3.8	6.5	10.3	None	None	Yes	PHOBIUS: NON_CYTOPLASMIC_DOMAIN; PHOBIUS: CYTOPLASMIC_DOMAIN; PHOBIUS: TRANSMEMBRANE
75	331	Br28611.t1	40.94	2	2	2		160685	None	3.5	5.8	9.3	Intermembrane transport protein PqiA-like (IPR007498)	None	Yes	PHOBIUS: NON_CYTOPLASMIC_DOMAIN; PHOBIUS: CYTOPLASMIC_DOMAIN; PHOBIUS: TRANSMEMBRANE
75	332	EhG14647.1	40.94	2	2	2		161503	None	3.6	6.2	9.8	Intermembrane transport protein PqiA-like (IPR007498)	None	Yes	PHOBIUS: NON_CYTOPLASMIC_DOMAIN; PHOBIUS: CYTOPLASMIC_DOMAIN; PHOBIUS: TRANSMEMBRANE
